# Supplementary material for: MIND Dietary Pattern and Its Association with Cognition and Incident Dementia in the UK Biobank
Source: Nutrients. 2022 Dec 21;15(1):32. doi: 10.3390/nu15010032 (PMC9823700; doi:10.3390/nu15010032)
Supplement: Supplementary file 1 [file nutrients-15-00032-s001.zip]

Archive with 1 entries (1 files):
- nutrients-2085494-supplementary.pdf
